# Supplementary material for: Growth and Hormonal Responses to Salicylic Acid and Calcium Chloride Seed Priming in Domestic and Wild Salt-Tolerant Barley Species Under Saline Conditions
Source: Plants (Basel). 2025 Dec 25;15(1):64. doi: 10.3390/plants15010064 (PMC12787364; doi:10.3390/plants15010064)
Supplement: Supplementary file 1 [file plants-15-00064-s001.zip]

Archive with 10 entries (10 files):
- Figure S1 revised.jpg
- Figure S2 revised.jpg
- Figure S3 revised.jpg
- Figure S4 revised.jpg
- Figure S5 revised.jpg
- Figure S6 revised.jpg
- Figure S7 revised.jpg
- Figure S8 revised.jpg
- Figure S9 revised.jpg
- Supplementary material.pdf
